# Supplementary material for: Factor-Dependent Internal Ribosome Entry Site and -1 Programmed Frameshifting Signal in the Bemisia-Associated Dicistrovirus 2
Source: Viruses. 2024 Apr 28;16(5):695. doi: 10.3390/v16050695 (PMC11125867; doi:10.3390/v16050695)
Supplement: Supplementary file 1 [file viruses-16-00695-s001.zip]

Archive with 1 entries (1 files):
- viruses-2881926-supplementary.pdf
